# Supplementary material for: A new ensemble learning method stratified sampling blending optimizes conventional blending and improves prediction performance
Source: Bioinform Adv. 2025 Feb 22;5(1):vbaf002. doi: 10.1093/bioadv/vbaf002 (PMC11908643; doi:10.1093/bioadv/vbaf002)
Supplement: vbaf002_Supplementary_Data [file vbaf002_supplementary_data.zip]

Archive with 1 entries (1 files):
- 2cad7_ssblending_Supplementary.docx
